# Supplementary material for: Different viral effectors suppress hormone-mediated antiviral immunity of rice coordinated by OsNPR1
Source: Nat Commun. 2023 May 25;14:3011. doi: 10.1038/s41467-023-38805-x (PMC10213043; doi:10.1038/s41467-023-38805-x)
Supplement: Supplementary file 4 — Source Data [file 41467_2023_38805_MOESM4_ESM.xlsx]

## Sheet: Statistical summary
Figures	Significance test methods	Significant test objects		p-value	Summary
Figure 4b	one-way ANOVA	III (OsNPR1-OX vs TP309)	Disease incidence	0.00319	*
		II (OsNPR1-OX vs TP309)		0.000100696	*
		I (OsNPR1-OX vs TP309)		0.000206995	*
		N (OsNPR1-OX vs TP309)		0.00291	*
Figure 4c	one-way ANOVA	OsNPR1-OX vs TP309 (15 dpi)	Relative expression of RSV CP	0.00104	*
		OsNPR1-OX vs TP309 (30 dpi)		0.00151	*
Figure 4f	one-way ANOVA	III (npr1-cas-1# vs XS11)	Disease incidence	0.000403406	*
		II (npr1-cas-1# vs XS11)		0.2426	NS
		I (npr1-cas-1# vs XS11)		0.98601	NS
		N (npr1-cas-1# vs XS11)		9.75491e-07	*
		III (npr1-cas-3# vs XS11)		0.00157	*
		II (npr1-cas-3# vs XS11)		0.14081	NS
		I (npr1-cas-3# vs XS11)		0.51913	NS
		N (npr1-cas-3# vs XS11)		2.87223e-06	*
Figure 4g	one-way ANOVA	npr1-cas-1# vs XS11 (15 dpi)	Relative expression of RSV CP	0.000133758	*
		npr1-cas-3# vs XS11 (15 dpi)		0.0028	*
		npr1-cas-1# vs XS11 (30 dpi)		0.000224629	*
		npr1-cas-3# vs XS11 (30 dpi)		0.00127	*
Figure 5d	one-way ANOVA	OsMYC2 (pMADS1) vs GUS (pMADS1)	LUC/REN	0.0011	*
		OsMYC2+OsNPR1 (pMADS1) vs GUS (pMADS1)		3.3223e-05	*
		OsNPR1 (pMADS1) vs GUS (pMADS1)		0.0051	*
		OsMYC2 (pNOMT) vs GUS (pNOMT)		0.00572	*
		OsMYC2+OsNPR1 (pNOMT) vs GUS (pNOMT)		9.08371e-05	*
		OsNPR1 (pNOMT) vs GUS (pNOMT)		0.32629	NS
Figure 5f	one-way ANOVA	NIP: OsMADS1-P1: anti-OsNPR1 vs IgG	OsMADS1 promoter binding level	0.00067919	*
		Ri-m2m3-6#: OsMADS1-P1: anti-OsNPR1 vs IgG		0.03355	*
		NIP: OsNOMT-P1: anti-OsNPR1 vs IgG	OsNOMT promoter binding level	0.000167562	*
		Ri-m2m3-6#: OsNOMT-P1: anti-OsNPR1 vs IgG		0.00365	*
Figure 5g	one-way ANOVA	NIP: OsMADS1-P1: anti-OsNPR1 vs IgG	OsMADS1 promoter binding level	0.000239212	*
		OsNPR1-7#: OsMADS1-P1: anti-OsNPR1 vs IgG		1.1152e-07	*
		NIP: OsNOMT-P1: anti-OsNPR1 vs IgG	OsNOMT promoter binding level	0.000453563	*
		OsNPR1-7#: OsNOMT-P1: anti-OsNPR1 vs IgG		0.000105583	*
Figure 5i	one-way ANOVA	OsNPR1-7# vs NIP	Relative expression of RSV CP	0.0392	*
		OsNPR1-7/Ri-m2m3-6# vs NIP		0.01102	*
		Ri-m2m3-6# vs NIP		0.000194476	*
Figure 6c	one-way ANOVA	OsNPR1-OX (0 µm MeJA) vs TP309 (0 µm MeJA)	The relative primary root lengths of TP309, OsNPR1-OX, P2-OX/OsNPR1-OX and P2-OX	0.00275	*
		P2-OX/OsNPR1-OX (0 µm MeJA) vs TP309 (0 µm MeJA)		0.99768	NS
		P2-OX (0 µm MeJA) vs TP309 (0 µm MeJA)		0.97223	NS
		OsNPR1-OX (0.5 µm MeJA) vs TP309 (0.5 µm MeJA)		1.85647e-07	*
		P2-OX/OsNPR1-OX (0.5 µm MeJA) vs TP309 (0.5 µm MeJA)		0.0909	NS
		P2-OX (0.5 µm MeJA) vs TP309 (0.5 µm MeJA)		0.26678	NS
		OsNPR1-OX (1 µm MeJA) vs TP309 (1 µm MeJA)		0.000248991	*
		P2-OX/OsNPR1-OX (1 µm MeJA) vs TP309 (1 µm MeJA)		0.8906	NS
		P2-OX (1 µm MeJA) vs TP309 (1 µm MeJA)		0.00394	*
Figure 6f	one-way ANOVA	OsNPR1-OX vs TP309	Relative expression of RSV CP	0.000761104	*
		P2-OX/OsNPR1-OX vs TP309		0.04852	*
		P2-OX vs TP309		2.16187e-05	*
Figure 6h	one-way ANOVA	NIP (500 µm SA) vs NIP	Relative expression of RSV CP	0.000941056	*
		NIP (100 µm MeJA) vs NIP		6.9275e-05	*
		NIP (100 µm MeJA+500 µm SA) vs NIP		1.47645e-05	*
		P2-OX-17# (500 µm SA) vs P2-OX-17#		0.99809	NS
		P2-OX-17# (100 µm MeJA) vs P2-OX-17#		0.07777	NS
		P2-OX-17# (100 µm MeJA+500 µm SA) vs P2-OX-17#		0.01425	*
		P2-OX-26# (500 µm SA) vs P2-OX-26#		0.07528	NS
		P2-OX-26# (100 µm MeJA) vs P2-OX-26#		0.000942166	*
		P2-OX-26# (100 µm MeJA+500 µm SA) vs P2-OX-26#		1.18928e-05	*
Figure 7c	one-way ANOVA	NIP (0.5 µm MeA) vs NIP (Mock)	The relative primary root lengths of NIP, SP8-OX-13# and SP8-OX-26#	7.9723e-09	*
		NIP (1 µm SA) vs NIP (Mock)		0.75497	NS
		NIP (1 µm SA+0.5 µm MeA) vs NIP (Mock)		6.03633e-08	*
		P8-OX-13# (0.5 µm MeJA) vs P8-OX-13# (Mock)		6.17614e-08	*
		P8-OX-13# (1 µm SA) vs P8-OX-13# (Mock)		0.98773	NS
		P8-OX-13# (1 µm SA+0.5 µm MeA) vs P8-OX-13# (Mock)		3.93879e-07	*
		P8-OX-26# (0.5 µm MeJA) vs P8-OX-26# (Mock)		0.000228346	*
		P8-OX-26# (1 µm SA) vs P8-OX-26# (Mock)		0.9999	NS
		P8-OX-26# (1 µm SA+0.5 µm MeA) vs P8-OX-26# (Mock)		2.78207e-07	*
Figure 7d	one-way ANOVA	OsNPR1-2# vs NIP	Relative expression of SRBSDV S2	7.06748e-05	*
		OsNPR1-7# vs NIP		1.13058e-05	*
		OsNPR1-2# vs NIP	Relative expression of SRBSDV S4	0.000424449	*
		OsNPR1-7# vs NIP		0.000397192	*
		OsNPR1-2# vs NIP	Relative expression of SRBSDV S6	5.51392e-05	*
		OsNPR1-7# vs NIP		8.49701e-06	*
Figure 7g	one-way ANOVA	NIP (0.5 µm MeA) vs NIP (Mock)	The relative primary root lengths of NIP, M-OX-4# and M-OX-6#	6.03633e-08	*
		NIP (1 µm SA) vs NIP (Mock)		0.52282	NS
		NIP (1 µm SA+0.5 µm MeA) vs NIP (Mock)		6.03633e-08	*
		M-OX-4# (0.5 µm MeJA) vs M-OX-4# (Mock)		9.43486e-08	*
		M-OX-4# (1 µm SA) vs M-OX-4# ( Mock)		0.13451	NS
		M-OX-4# (1 µm SA+0.5 µm MeA) vs M-OX-4# (Mock)		6.03633e-08	*
		M-OX-6# (0.5 µm MeJA) vs M-OX-6# (Mock)		9.68688e-08	*
		M-OX-6# (1 µm SA) vs M-OX-6# ( Mock)		0.01948	*
		M-OX-6# (1 µm SA+0.5 µm MeA) vs M-OX-6# (Mock)		6.03633e-08	*
Figure 7h	one-way ANOVA	OsNPR1-2# vs NIP	Relative expression of RSMV N	0.000103982	*
		OsNPR1-7# vs NIP		1.56615e-05	*
Supplementary Fig. 3a	one-way ANOVA	OsNPR1-GFP+P2-FLAG (Mock) vs OsNPR1-GFP (Mock)	Relative expression of OsNPR1	0.72801	NS
		OsNPR1-GFP+P2-FLAG (MG132) vs OsNPR1-GFP (MG132)		0.99987	NS
Supplementary Fig. 3b	one-way ANOVA	OsNPR1-OX vs TP309	Relative expression of OsNPR1	2.76179e-05	*
		P2-OX/OsNPR1-OX vs TP309		2.76639e-05	*
		P2-OX/OsNPR1-OX vs OsNPR1-OX		0.99999	NS
Supplementary Fig. 3d	one-way ANOVA	P2-OX-17# vs NIP	Relative expression of OsNPR1	0.67602	NS
		P2-OX-26# vs NIP		0.92143	NS
Supplementary Fig. 7a	one-way ANOVA	OsNPR1-2# vs NIP	Relative expression of OsNPR1	7.89774e-06	*
		OsNPR1-7# vs NIP		1.37725e-06	*
Supplementary Fig. 7c	one-way ANOVA	OsNPR1-2# vs NIP	Relative expression of RSV CP	1.13395e-05	*
		OsNPR1-7# vs NIP		1.36083e-05	*
Supplementary Fig. 9b	one-way ANOVA	OsMYC2-cYFP+nYFP-OsJAZ9+OsNPR1-MYC vs OsMYC2-cYFP+nYFP-OsJAZ9+GUS-MYC	Numbers of fluorescent spots	0.00102	*
		OsMYC3-cYFP+nYFP-OsJAZ9+OsNPR1-MYC vs OsMYC3-cYFP+nYFP-OsJAZ9+GUS-MYC		0.00131	*
Supplementary Fig. 10a	one-way ANOVA	Ri-m2m3-4# vs NIP	Relative expression of OsMYC2	2.48321e-06	*
		Ri-m2m3-6# vs NIP		6.11877e-06	*
		Ri-m2m3-4# vs NIP	Relative expression of OsMYC3	0.000338153	*
		Ri-m2m3-6# vs NIP		0.000300825	*
Supplementary Fig. 10b and c	one-way ANOVA	OsNPR1-7#/Ri-m2m3-6# vs NIP	Relative expression of OsMYC2	0.000121053	*
		OsNPR1-7#/Ri-m2m3-6# vs NIP	Relative expression of OsMYC3	1.1215e-05	*
		OsNPR1-7#/Ri-m2m3-6# vs NIP	Relative expression of OsNPR1	0.000105817	*
Supplementary Fig. 11a and b	one-way ANOVA	NIP: OsMADS1-P1: anti-OsMYC2 vs IgG	OsMADS1 promoter binding level	6.64464e-06	*
		Ri-m2m3-6#: OsMADS1-P1: anti-OsMYC2 vs IgG		0.000101332	*
		NIP: OsNOMT-P1: anti-OsMYC2 vs IgG	OsNOMT promoter binding level	3.23887e-05	*
		Ri-m2m3-6#: OsNOMT-P1: anti-OsMYC2 vs IgG		0.00057746	*
Supplementary Fig. 11c	one-way ANOVA	OsNPR1-7# vs NIP	Relative expression of OsMADS1	0.000687981	*
		OsNPR1-7# vs NIP	Relative expression of OsNOMT	0.000220644	*
Supplementary Fig. 12b	one-way ANOVA	TP309 (0.5 µm MeJA) vs TP309 (0 µm MeJA)	The relative primary root lengths of TP309 and OsNPR1-OX	0	*
		TP309 (1 µm MeJA) vs TP309 (0 µm MeJA)		0	*
		OsNPR1-OX (0.5 µm MeJA) vs OsNPR1-OX (0 µm MeJA)		0	*
		OsNPR1-OX (1 µm MeJA) vs OsNPR1-OX (0 µm MeJA)		0	*
Supplementary Fig. 12d	one-way ANOVA	XS11 (1 µm SA) vs XS11 (Mock)	The relative primary root lengths of XS11, npr1-cas-1# and npr1-cas-3#	0.99967	NS
		XS11 (0.5 µm MeA) vs XS11 (Mock)		8.38226e-09	*
		XS11 (1 µm SA+0.5 µm MeA) vs XS11 (Mock)		0	*
		npr1-cas-1# (1 µm SA) vs npr1-cas-1# (Mock)		0.98733	NS
		npr1-cas-1# (0.5 µm MeA) vs npr1-cas-1# (Mock)		0	*
		npr1-cas-1# (1 µm SA+0.5 µm MeA) vs npr1-cas-1# (Mock)		5.42584e-09	*
		npr1-cas-3# (1 µm SA) vs npr1-cas-3# (Mock)		0.99944	NS
		npr1-cas-3# (0.5 µm MeA) vs npr1-cas-3# (Mock)		5.89384e-05	*
		npr1-cas-3# (1 µm SA+0.5 µm MeA) vs npr1-cas-3# (Mock)		3.01576e-07	*
Supplementary Fig. 12f	one-way ANOVA	NIP (1 µm SA) vs NIP (Mock)	The relative primary root lengths of NIP, Ri-m2m3-4# and Ri-m2m3-6#	0.81511	NS
		NIP (0.5 µm MeA) vs NIP (Mock)		0	*
		NIP (1 µm SA+0.5 µm MeA) vs NIP (Mock)		0	*
		Ri-m2m3-4#(1 µm SA) vs Ri-m2m3-4# (Mock)		0.99999	NS
		Ri-m2m3-4#(0.5 µm MeA) vs Ri-m2m3-4# (Mock)		0.01525	*
		Ri-m2m3-4#(1 µm SA+0.5 µm MeA) vs Ri-m2m3-4# (Mock)		0.00127	*
		Ri-m2m3-6# (1 µm SA) vs Ri-m2m3-6# (Mock)		0.93011	NS
		Ri-m2m3-6# (0.5 µm MeA) vs Ri-m2m3-6# (Mock)		4.72583e-05	*
		Ri-m2m3-6# (1 µm SA+0.5 µm MeA) vs Ri-m2m3-6# (Mock)		1.7315e-06	*
Supplementary Fig. 16b	one-way ANOVA	NIP-RSV vs NIP	Relative expression of OsNPR1	0.01137	*
		P2-OX-26#-RSV vs P2-OX-26#		0.00103	*
Supplementary Fig. 17a	one-way ANOVA	P2-OX-17# vs NIP	The levels of endogenous JA content	0	*
		SP8-OX-26# vs NIP		0	*
		M-OX-4# vs NIP		0	*
Supplementary Fig. 17b	one-way ANOVA	P2-OX-17# vs NIP	The levels of endogenous SA content	0	*
		SP8-OX-26# vs NIP		0	*
		M-OX-4# vs NIP		0	*

## Sheet: Fig 1
Fig.1b
Co-IP assays.
Fig.1d
Co-IP assays.
Fig.1e
Pull-down assay.

## Sheet: Fig 2
Fig.2a
Western blotting assays.
Fig.2b
Western blotting assays.
Fig.2c
Western blotting assays.
Fig.2d
In vitro degradation assays.
Fig.2e
Western blotting assays.
Fig.2f
Ubiquitination assays.

## Sheet: Fig 3
Fig.3a
Western blotting assays.
Fig.3b
Co-IP assays.
Fig.3c
Co-IP assays.
Fig.3d
Co-IP assays.
Fig.3e
Competitive Co-IP assays.
Fig.3f
Co-IP assays.
Fig.3g
Competitive Co-IP assays.
Fig.3h
Pull-down assay.

## Sheet: Fig 4
Fig.4b
Disease incidence of RSV-inoculated rice plants.
Rice plants			TP309	OsNPR1-OX
No. of inoculated plants		Repeat1	25	44
		Repeat2	25	46
		Repeat3	23	35
No. of inoculated plants	III	Repeat1	8	10
		Repeat2	9	10
		Repeat3	9	8
	II	Repeat1	10	4
		Repeat2	9	5
		Repeat3	8	4
	I	Repeat1	1	15
		Repeat2	2	14
		Repeat3	2	11
	N	Repeat1	6	15
		Repeat2	5	17
		Repeat3	4	12
Percentage of symptoms	III	Repeat1	0.32	0.23
		Repeat2	0.36	0.22
		Repeat3	0.39	0.23
	II	Repeat1	0.4	0.09
		Repeat2	0.36	0.11
		Repeat3	0.35	0.115
	I	Repeat1	0.04	0.34
		Repeat2	0.08	0.3
		Repeat3	0.09	0.315
	N	Repeat1	0.24	0.34
		Repeat2	0.2	0.37
		Repeat3	0.17	0.34
	Average	III	0.356667	0.226667
		II	0.37	0.105
		I	0.07	0.318333
		N	0.203333	0.35
Fig.4c
Relative expression of RSV CP gene.
	CP-15 dpi (CT)	UBQ-15dpi (CT)	CP-30 dpi (CT)	UBQ-30 dpi (CT)	Average-15 dpi (CT)	Average-30 dpi (CT)	Relative expression-15 dpi	Relative expression-30 dpi	Average-15 dpi	Average-30 dpi	SD-15 dpi	SD-30 dpi
TP309	15.47	25.5	15.34	22.79	-10.01	-7.455	1.07925	0.989948	1	1	0.0812	0.11207
	15.22	25.21	15.12	22.58
	15.53	25.02	16.32	25.64	-9.31	-9.32	1.00377	1.11676
	15.69	24.82	16.05	25.37
	15.97	24.06	15	22.96	-8.505	-8.01	0.916981	0.89329
	15	23.92	14.88	22.94
OsNPR1-OX	16.03	24.46	16.47	23.54	-7.86	-7.105	0.37501	0.42321	0.453397	0.319259	0.07596	0.10358
	16.94	24.23	16.43	23.57
	17.11	25.54	16.44	22.3	-8.35	-6.135	0.526681	0.216051
	17.2	25.47	16.13	22.54
	17.05	25.14	15.29	21.95	-8.15	-6.695	0.458502	0.318517
	16.83	25.04	15.32	22.05
Fig.4d
The protein leve of RSV CP.
Fig.4f
Disease incidence of RSV-inoculated rice plants.
Rice plants			XS11	npr1-cas-1#	npr1-cas-3#
No. of inoculated plants		Repeat1	20	24	25
		Repeat2	23	23	24
		Repeat3	20	20	19
No. of inoculated plants	III	Repeat1	5	11	10
		Repeat2	6	12	11
		Repeat3	6	10	9
	II	Repeat1	8	8	6
		Repeat2	9	6	7
		Repeat3	6	6	6
	I	Repeat1	2	3	6
		Repeat2	2	3	3
		Repeat3	3	2	2
	N	Repeat1	5	2	3
		Repeat2	6	2	3
		Repeat3	5	2	2
Percentage of symptoms	III	Repeat1	0.25	0.458333	0.4
		Repeat2	0.26087	0.521739	0.458333
		Repeat3	0.3	0.5	0.473684
	II	Repeat1	0.4	0.333333	0.24
		Repeat2	0.391304	0.26087	0.291667
		Repeat3	0.3	0.3	0.315789
	I	Repeat1	0.1	0.125	0.24
		Repeat2	0.0869565	0.130435	0.125
		Repeat3	0.15	0.1	0.105263
	N	Repeat1	0.25	0.0833333	0.12
		Repeat2	0.26087	0.0869565	0.125
		Repeat3	0.25	0.1	0.105263
	Average	III	0.27029	0.493357	0.444006
		II	0.363768	0.298068	0.282485
		I	0.112319	0.118478	0.156754
		N	0.253623	0.0900966	0.116754
Fig.4g
Relative expression of RSV CP gene.
	CP-15 dpi (CT)	UBQ-15dpi (CT)	CP-30 dpi (CT)	UBQ-30 dpi (CT)	Average-15 dpi (CT)	Average-30 dpi (CT)	Relative expression-15 dpi	Relative expression-30 dpi	Average-15 dpi	Average-30 dpi	SD-15 dpi	SD-30 dpi
XS11	16.54	24.96	18.67	23.26	-8.35	-4.53	0.997611	1.06756	1	1	0.00274	0.08387
	16.59	24.87	18.63	23.1
	16.47	25.11	18.28	22.75	-8.395	-4.355	1.00299	1.02632
	16.69	24.84	18.36	22.6
	15.71	24.04	18.69	22.61	-8.365	-3.845	0.999403	0.906127
	15.62	24.02	18.68	22.45
npr1-cas-1#	15.65	25.63	16.51	22.75	-9.93	-6.285	2.94854	4.11721	3.00758	4.31392	0.2623	0.30421
	15.62	25.5	16.6	22.93
	15.55	25.59	18.13	24.44	-10.09	-6.3	3.29436	4.16024
	15.58	25.72	18.21	24.5
	14.79	24.84	19.55	25.94	-9.845	-6.465	2.77984	4.66432
	14.85	24.49	19.48	26.02
npr1-cas-3#	15.22	24.56	17.65	23.93	-9.39	-6.235	2.02792	3.97696	2.14979	3.41777	0.3294	0.69328
	15.17	24.61	17.6	23.79
	14.54	23.83	17.54	23.72	-9.295	-6.105	1.89868	3.63427
	14.52	23.82	17.57	23.6
	15.62	25.62	18.1	23.8	-9.705	-5.645	2.52275	2.64207
	15.66	25.07	18.19	23.78
Fig.4h
The protein leve of RSV CP.

## Sheet: Fig 5
Fig.5a
Co-IP assays.
Fig.5b
Co-IP assays.
Fig.5c
Competitive Co-IP assays.
Fig.5d
Dual-LUC assays.
	pMADS1-LUC			pNOMT-LUC			pMADS1-LUC	pNOMT-LUC	pMADS1-LUC	pNOMT-LUC
	LUC	REN	LUC/REN	LUC	REN	LUC/REN	Average	Average	SD	SD
GUS	8317	1478665	0.00562467	3070	394292	0.00778611	0.00548	0.00777	0.000352873	0.000893174
	8680	1511932	0.005741	7806	902152	0.00865264
	8542	1.6815e+06	0.00508	6014	875839	0.00686656
OsMYC2	26054	784892	0.0331944	10795	377282	0.0286125	0.03328	0.03188	0.00302	0.0049
	24987	824468	0.0303068	24933	664544	0.037519
	12680	348820	0.0363511	19101	647124	0.0295168
OsMYC2+OsNPR1	10310	167213	0.0616579	32033	506281	0.0632712	0.05091	0.05238	0.01014	0.01097
	29900	603415	0.0495513	27495	523274	0.0525442
	21967	529179	0.0415115	21312	515601	0.0413343
OsNPR1	21644	867442	0.0249515	9572	536021	0.0178575	0.02732	0.01692	0.00248	0.00214
	15228	509200	0.0299057	10951	593848	0.0184407
	28568	1053588	0.027115	8448	583649	0.0144745
Fig.5f
promoter binding level
OsMADS1		input (CT)-P1	(anti-OsNPR1) (CT)-P1	(IgG) (CT)-P1	input (CT)-P2	(anti-OsNPR1) (CT)-P2	(IgG) (CT)-P2	%input (anti-OsNPR1) -P1	%input (IgG) -P1	%input (anti-OsNPR1) -P2	%input (IgG) -P2	Average (anti-OsNPR1) -P1	Average (IgG) -P1	Average (anti-OsNPR1) -P2	Average (IgG) -P2	SD (anti-OsNPR1) -P1	SD (IgG) -P1	SD(anti-OsNPR1) -P2	SD (IgG) -P2
NIP		25.86	24.56	26.32	27.54	28.4	27.66	0.285469	0.0931956	0.0717806	0.095705	0.32335	0.08998	0.08265	0.10112	0.04226	0.00403	0.00953	0.00469
		26.3	24.48	25.95	27.79	27.88	27.79
		25.99	24.37	25.87	27.51	28.24	27.65	0.315652	0.0912776	0.0865537	0.104006
		26.36	24.38	26.46	27.34	27.5	27.56
		25.78	24	26.26	28.24	27.83	27.63	0.368927	0.0854607	0.089606	0.103646
		25.91	24.3	26.26	27.55	27.81	27.59
Ri-m2m3-6#		24.61	25.24	25.41	26.92	27.77	26.96	0.0600818	0.0545254	0.0449066	0.0876606	0.06808	0.04629	0.05495	0.08417	0.00695	0.00962	0.0087	0.00436
		24.48	25.4	25.51	26.76	27.91	26.79
		24.67	24.73	25.62	26.61	27.95	27.12	0.0714497	0.0486328	0.0598739	0.0792784
		24.63	25.41	25.63	26.65	26.9	26.92
		24.43	25.32	26.19	26.6	27.31	26.85	0.0726986	0.0357249	0.0600818	0.0855595
		24.69	24.77	25.95	26.57	27.53	26.97
OsNOMT		input (CT)-P1	(anti-OsNPR1) (CT)-P1	(IgG) (CT)-P1	input (CT)-P2	(anti-OsNPR1) (CT)-P2	(IgG) (CT)-P2	%input (anti-OsNPR1) -P1	%input (IgG) -P1	%input (anti-OsNPR1) -P2	%input (IgG) -P2	Average (anti-OsNPR1) -P1	Average (IgG) -P1	Average (anti-OsNPR1) -P2	Average (IgG) -P2	SD (anti-OsNPR1) -P1	SD (IgG) -P1	SD(anti-OsNPR1) -P2	SD (IgG) -P2
NIP		25.97	24.36	26.47	30.48	29.72	29.85	0.248802	0.0598739	0.118646	0.0847724	0.227352	0.0678556	0.123364	0.096787	0.01895	0.00716	0.01222	0.01828
		25.76	24.38	26.38	29.8	29.71	30.55
		25.79	24.4	26.29	30.43	29.77	29.97	0.220381	0.0737135	0.114208	0.0877619
		25.74	24.69	25.96	29.83	29.77	30.33
		25.49	24.42	26.43	29.43	29.72	29.91	0.212874	0.0699793	0.137237	0.117827
		25.36	24.77	25.97	29.8	29.29	29.54
Ri-m2m3-6#		24.82	24.46	25.34	29.16	29.56	28.73	0.137237	0.0862542	0.080107	0.106437	0.133601	0.0807202	0.0902059	0.117587	0.01029	0.01092	0.01797	0.01024
		24.76	24.43	24.89	28.8	29.53	29.54
		24.88	24.39	25.22	28.96	28.78	28.83	0.141585	0.0877619	0.110957	0.126576
		24.93	24.41	24.96	29.35	29.37	28.94
		25.65	24.49	24.82	29.72	29.78	28.67	0.121982	0.0681444	0.0795537	0.119748
		24.37	24.74	26.09	29.36	29.33	29.26
Fig.5g
promoter binding level
OsMADS1		input (CT)-P1	(anti-OsNPR1) (CT)-P1	(IgG) (CT)-P1	input (CT)-P2	(anti-OsNPR1) (CT)-P2	(IgG) (CT)-P2	%input (anti-OsNPR1) -P1	%input (IgG) -P1	%input (anti-OsNPR1) -P2	%input (IgG) -P2	Average (anti-OsNPR1) -P1	Average (IgG) -P1	Average (anti-OsNPR1) -P2	Average (IgG) -P2	SD (anti-OsNPR1) -P1	SD (IgG) -P1	SD(anti-OsNPR1) -P2	SD (IgG) -P2
NIP		30	28.74	31.17	30.32	32.2	32.54	0.212138	0.0385553	0.0185351	0.0149512	0.22335	0.03314	0.01956	0.0147	0.02527	0.00784	0.00585	0.000233965
		30.14	28.7	31.19	29.9	32.5	32.78
		29.51	28.36	31.25	30.43	31.84	32.69	0.205623	0.0367292	0.0258517	0.0146435
		29.85	29.17	31.25	29.25	31.9	32.69
		29.47	28.5	31.91	30.12	32.61	32.99	0.252275	0.0241484	0.0142925	0.014492
		29.86	28.44	31.8	29.49	32.84	32.42
OsNPR1-7#		27.83	22.47	30.88	30.69	31.27	32.4	3.36298	0.0112396	0.0279968	0.0604299	3.3905	0.01313	0.04941	0.02512	0.04768	0.00164	0.00976	0.0068
		27.84	22.71	30.75	30.83	31.58	32.67
		27.67	22.49	30.45	30.68	32.48	32.3	3.44556	0.0141284	0.0300062	0.041851
		27.53	22.62	30.52	30.73	31.43	32.57
		27.52	22.64	30.28	30.52	31.87	33.9	3.36298	0.0140308	0.0173539	0.0459563
		27.58	22.54	30.71	30.74	31.77	32.55
OsNOMT		input (CT)-P1	(anti-OsNPR1) (CT)-P1	(IgG) (CT)-P1	input (CT)-P2	(anti-OsNPR1) (CT)-P2	(IgG) (CT)-P2	%input (anti-OsNPR1) -P1	%input (IgG) -P1	%input (anti-OsNPR1) -P2	%input (IgG) -P2	Average (anti-OsNPR1) -P1	Average (IgG) -P1	Average (anti-OsNPR1) -P2	Average (IgG) -P2	SD (anti-OsNPR1) -P1	SD (IgG) -P1	SD(anti-OsNPR1) -P2	SD (IgG) -P2
NIP		27.64	27.61	31.4	31.98	34.61	34.41	0.101162	0.00602317	0.0131063	0.014047	0.10946	0.00766	0.01211	0.01585	0.01652	0.00232	0.00132	0.0017
		27.8	27.6	31.95	31.32	34.37	34.37
		27.63	27.53	31.13	31.28	34.73	33.74	0.0987373	0.0103068	0.0126161	0.0160799
		27.58	27.75	30.67	31.21	34.36	34.65
		27.55	26.96	31.86	32.23	35.3	33.22	0.128491	0.00663696	0.0106088	0.0174142
		27.53	27.56	31.21	31.33	34.29	34.94
OsNPR1-7#		26.36	24.21	29.82	28.94	31.63	31.85	0.389512	0.00878793	0.0158037	0.0133354	0.38841	0.00904	0.01822	0.01747	0.04285	0.000215459	0.00271	0.00446
		26.49	24.36	29.69	29.2	31.69	31.96
		26.43	24.05	29.5	28.91	31.22	31.15	0.430695	0.00916111	0.0211442	0.0221954
		25.77	24.23	29.89	29.18	31.26	31.19
		26.99	24.19	29.82	28.81	31.38	31.74	0.345017	0.00916111	0.0177186	0.0168794
		25.44	24.73	29.57	28.95	31.61	31.39
Fig.5i
Relative expression of RSV CP gene.
	CP (CT)		UBQ5 (CT)		Average (CT)		Relative expression		Average		SD
NIP	17.42		23.82		-6.5		1.10985		1		0.13248
	17.07		23.67
	15.16		21.45		-6.075		1.03728
	15.17		21.03
	16.52		21.61		-4.995		0.852874
	16.62		21.52
OsNPR1-7#	18.75		23.56		-4.845		0.495973		0.44813		0.07281
	18.77		23.65
	19.02		23.56		-4.4		0.364334
	19.02		23.28
	18.54		23.5		-4.81		0.484085
	18.6		23.26
OsNPR1-7#/Ri-m2m3-6#	15.34		22.06		-6.63		1.70921		1.7049		0.16768
	15.52		22.06
	15.15		21.65		-6.475		1.5351
	15.29		21.74
	15.94		22.67		-6.76		1.87038
	15.8		22.59
Ri-m2m3-6#	15.3		22.71		-7.28		2.68204		2.31533		0.33073
	15.31		22.46
	15.11		22.21		-7.01		2.22427
	15.15		22.07
	15.02		21.96		-6.885		2.03967
	15.14		21.97
Fig.5j
The protein leve of RSV CP.

## Sheet: Fig 6
Fig.6a
Competitive Co-IP assays.
Fig.6c
Primary root inhibition assays.
	TP309 (cm)						OsNPR1-OX (cm)						P2-OX/OsNPR1-OX (cm)						P2-OX (cm)
	0 µm MeJA		0.5 µm MeJA		1 µm MeJA		0 µm MeJA		0.5 µm MeJA		1 µm MeJA		0 µm MeJA		0.5 µm MeJA		1 µm MeJA		0 µm MeJA		0.5 µm MeJA		1 µm MeJA
	4.1		2.9		3		4.7		2.5		2.3		4.2		3.5		2.8		4.6		3.2		3.3
	4.3		3.4		3.1		5.6		2.7		2		5.1		4.2		2.9		5.4		3.5		3.5
	4.8		3.9		3.7		6.7		2.4		2.2		4.1		3		3.3		4.9		3.3		3.3
	4.5		4.3		3.5		5.1		1.8		2.2		5.5		2.6		2.5		4.5		4.1		3
	4.3		3.8		3.4		5.1		2.7		1.9		4.2		3.2		2.1		4.5		3.1		3.1
	4.6		2.6		3		5.9		1.7		1.9		4.5		2.9		2.8		4.3		3.9		3.5
	3.4		4.3		3.6		6.1		2.7		1		5		2.6		2		4.3		3.5		3.2
	5.3		3.8		2.6		6		2.1		2.1		5.6		2.8		3.2		4.2		4.5		3.9
	5		3.5		1.5		5		2.4		1.5		4		2.8		2.4		4.9		4.6		3.5
	4.5		3.5		2.7		4.2		1.7		1.4		5.5		2.7		3		5.3		3.9		3.4
	3.8		3.2		1.7		5.6		2.7		1.5		5.4		2.8		2.2		4.5		3.5		3.9
	5.5		3.8		3.3		4.9		2.7		2.1		3.8		4		2.2		4.4		4.4		2.5
	5.3		2.5		1.8		5.1		2		2.3		3.4		2.3		2.6		4.4		3.1		3.8
	4.3		3.1		1.9		5.2		2.2		2		3.8		3		2.5		4.8		3.9		3.5
	4.6		3.4		1.8		5		2.3		1.8		4.8		3.1		2.1		4.7		4.5		3.2
		TP309						OsNPR1-OX						P2-OX/OsNPR1-OX						P2-OX
		0 µm MeJA		0.5 µm MeJA		1 µm MeJA		0 µm MeJA		0.5 µm MeJA		1 µm MeJA		0 µm MeJA		0.5 µm MeJA		1 µm MeJA		0 µm MeJA		0.5 µm MeJA		1 µm MeJA
	Mean	4.55333		3.46667		2.70667		5.34667		2.30667		1.88		4.59333		3.03333		2.79333		4.64667		3.8		3.37333
	SD	0.5718		0.54336		0.77226		0.63456		0.37506		0.37645		0.72552		0.51778		0.63524		0.3563		0.53184		0.36345
Fig.6d
The protein leve of OsNPR1.
Fig.6f
Relative expression of RSV CP gene.
		CP (CT)	UBQ (CT)	Average (CT)		Relative expression		Average	SD
TP309		11.91	18.6	-6.305		1.00026		1	0.1051
		11.98	17.9
		12.74	19.86	-6.965		1.10497
		12.93	19.74
		12.44	17.63	-5.64		0.894765
		12.32	18.41
OsNPR1-OX		7.26	12	-4.275		0.245138		0.34596	0.10747
		7.28	11.09
		7.44	12.19	-4.72		0.33371
		7.9	12.59
		7.84	12.88	-5.18		0.459032
		6.93	12.25
P2-OX/OsNPR1-OX		11.83	17.28	-6.08		0.856584		0.68102	0.16361
		11.23	17.94
		8.96	14.07	-5.395		0.5328
		9.21	14.89
		9.95	15.95	-5.69		0.653685
		10.12	15.5
P2-OX		12.08	19.6	-7.43		2.18354		2.07201	0.09683
		12	19.34
		13.26	20.8	-7.32		2.02324
		13.3	20.4
		12.98	20.29	-7.31		2.00926
		12.83	20.44
Fig.6g
The protein leve of OsNPR1.
Fig.6h
Relative expression of RSV CP gene.
NIP		CP (CT)	UBQ (CT)	Average (CT)		Relative expression		Average	SD		P2-OX-17#		CP (CT)	UBQ (CT)	Average (CT)		Relative expression		Average	SD		P2-OX-26#		CP (CT)	UBQ (CT)	Average (CT)		Relative expression		Average	SD
Mock		15.34	26.15	-10.95		1.0838		1	0.07684		Mock		14.09	24.84	-10.955		1.80458		1.82721	0.14441		Mock		15.21	26.54	26.33		2.15348		2.1969	0.06883
		15.78	26.87										14.02	25.18										15.03	26.12
		16.59	26.19	-9.935		0.983339							14.78	25.69	-10.865		1.69545							15.55	26.82	26.8		2.27626
		16.65	26.92										14.81	25.63										15.47	26.78
		16.61	26.05	-9.425		0.93286							15.47	26.38	-11.09		1.9816							15.64	26.71	26.82		2.16095
		16.72	26.13										15.01	26.28										15.57	26.93
SA		16.66	26.05	-9.3		0.573024		0.57521	0.12674		SA		12.26	23.44	-10.96		1.81085		1.80569	0.13108		SA		14.15	24.5	25.04		1.81085		1.90202	0.0801
		16.64	25.85										12.43	23.17										14.01	25.58
		16.74	26.46	-9.595		0.703034							12.53	23.66	-11.055		1.93411							13.22	24.94	24.85		1.93411
		16.77	26.24										12.59	23.57										14.37	24.76
		16.84	25.67	-8.95		0.449585							14.54	25.12	-10.845		1.67211							14.53	25.91	25.85		1.9611
		16.79	25.86										13.76	24.87										15.02	25.79
JA		17.8	26.69	-8.81		0.408007		0.38546	0.02021		JA		15.94	26.29	-10.51		1.32562		1.46251	0.12209		JA		15.56	26.5	26.5		1.52802		1.54845	0.06456
		18	26.73										15.82	26.49										16.01	26.5
		18.26	27.12	-8.705		0.379367							16.2	26.92	-10.69		1.50177							15.81	26.76	26.645		1.62076
		18.67	27.22										16.21	26.87										15.88	26.53
		16.05	24.92	-8.665		0.368993							15.92	26.71	-10.745		1.56013							14.22	24.94	24.86		1.49658
		16.47	24.93										15.86	26.56										14.13	24.78
SA+JA		18.22	25.77	-7.57		0.172739		0.24451	0.06333		SA+JA		14.65	24.83	-10.455		1.27603		1.30755	0.20653		SA+JA		15.02	25.57	25.53		1.24114		1.01031	0.2149
		18.07	25.66										14.12	24.85										15.21	25.49
		18.62	26.78	-8.205		0.268253							14.21	24.44	-10.265		1.11858							15.04	25.25	25.19		0.973779
		18.76	27.01										14.23	24.53										15.21	25.13
		18.68	26.67	-8.33		0.292532							13.91	24.17	-10.715		1.52802							15.39	25.25	25.005		0.816014
		18.09	26.76										13.82	24.99										15	24.76

## Sheet: Fig 7
Fig.7a
Competitive Co-IP assays.
Fig.7c
Primary root inhibition assays.
NIP (cm)								SP8-OX-13# (cm)				npr1-cas-3# (cm)				SP8-OX-26# (cm)				npr1-cas-3# (cm)
Mock		0.5 µm MeJA		1 µm SA		1 µm SA + 0.5 µm MeJA		Mock		0.5 µm MeJA		1 µm SA		1 µm SA + 0.5 µm MeJA		Mock		0.5 µm MeJA		1 µm SA		1 µm SA + 0.5 µm MeJA
5.2		3.1		5.1		3.1		4.8		4.2		4.6		4.2		4.74		4.7		4.5		4
5.6		3.8		5		3		4.8		2.9		5.3		3		5		4.3		5.1		3.8
4.8		3		4		2.3		5		3.5		4.5		3.7		4.3		3.8		5.2		3.7
5.2		2.9		4.2		2.4		5.2		3.9		4.9		4		4.2		4.7		4.6		4.2
5		3		5.3		2		5.1		4.2		5.2		4.3		4.5		4.6		5.6		4.1
5.5		3.1		5.4		3.1		5.1		3.9		4.8		4.6		4.9		3.4		5.3		3.9
5.5		3.3		4.9		3.3		4.9		3.5		5.5		3.3		5.4		3.1		5.3		3.3
5.6		3.8		5.3		2		4.5		4.1		5		4.1		4		3.9		4.5		4.1
4.5		3.5		5.6		2.3		4.8		3.2		5.1		4.5		5.1		3.9		5.1		4.2
4.6		3		4.6		2.5		4.9		4.1		5.5		2.8		4.5		3.9		4.4		3.5
4.8		3		4.4		3.2		4		3.7		5		3.1		5.3		4.2		4.2		3.1
4.6		3.7		5.2		2.4		5.4		3.5		5.6		3		5.1		4.5		4.5		3.1
5.2		3.5		5.7		2.1		5.2		3.2		4.5		3.5		4.9		4.1		4		3.6
5.4		3		5.2		2.2		5		4.1		4.3		4.2		4.7		4.3		5.2		3.8
5.5		2.9		4.8		2.5		5.1		3.8		4.8		4.1		5.5		3.8		4.8		3.7
Relative primary root inhibition.
NIP								SP8-OX-13#				npr1-cas-3# (cm)				SP8-OX-26#				npr1-cas-3# (cm)
Mock		0.5 µm MeJA		1 µm SA		1 µm SA + 0.5 µm MeJA		Mock		0.5 µm MeJA		1 µm SA		1 µm SA + 0.5 µm MeJA		Mock		0.5 µm MeJA		1 µm SA		1 µm SA + 0.5 µm MeJA
1.01299		0.603896		0.993506		0.603896		0.97561		0.853659		0.934959		0.853659		0.985584		0.977266		0.935681		0.831716
1.09091		0.74026		0.974026		0.584416		0.97561		0.589431		1.07724		0.609756		1.03965		0.894095		1.06044		0.79013
0.935065		0.584416		0.779221		0.448052		1.01626		0.711382		0.914634		0.752033		0.894095		0.79013		1.08123		0.769337
1.01299		0.564935		0.818182		0.467532		1.05691		0.792683		0.995935		0.813008		0.873302		0.977266		0.956474		0.873302
0.974026		0.584416		1.03247		0.38961		1.03659		0.853659		1.05691		0.873984		0.935681		0.956474		1.1644		0.852509
1.07143		0.603896		1.05195		0.603896		1.03659		0.792683		0.97561		0.934959		1.01885		0.706959		1.10202		0.810923
1.07143		0.642857		0.954545		0.642857		0.995935		0.711382		1.11789		0.670732		1.12282		0.64458		1.10202		0.686166
1.09091		0.74026		1.03247		0.38961		0.914634		0.833333		1.01626		0.833333		0.831716		0.810923		0.935681		0.852509
0.876623		0.681818		1.09091		0.448052		0.97561		0.650407		1.03659		0.914634		1.06044		0.810923		1.06044		0.873302
0.896104		0.584416		0.896104		0.487013		0.995935		0.833333		1.11789		0.569106		0.935681		0.810923		0.914888		0.727752
0.935065		0.584416		0.857143		0.623377		0.813008		0.752033		1.01626		0.630081		1.10202		0.873302		0.873302		0.64458
0.896104		0.720779		1.01299		0.467532		1.09756		0.711382		1.13821		0.609756		1.06044		0.935681		0.935681		0.64458
1.01299		0.681818		1.11039		0.409091		1.05691		0.650407		0.914634		0.711382		1.01885		0.852509		0.831716		0.748544
1.05195		0.584416		1.01299		0.428571		1.01626		0.833333		0.873984		0.853659		0.977266		0.894095		1.08123		0.79013
1.07143		0.564935		0.935065		0.487013		1.03659		0.772358		0.97561		0.833333		1.14361		0.79013		0.998059		0.769337
	NIP								SP8-OX-13#				npr1-cas-3# (cm)				SP8-OX-26#				npr1-cas-3# (cm)
	Mock		0.5 µm MeJA		1 µm SA		1 µm SA + 0.5 µm MeJA		Mock		0.5 µm MeJA		1 µm SA		1 µm SA + 0.5 µm MeJA		Mock		0.5 µm MeJA		1 µm SA		1 µm SA + 0.5 µm MeJA
Mean	1		0.63117		0.97013		0.4987		1		0.7561		1.01084		0.76423		1		0.84835		1.00222		0.77765
SD	0.07604		0.06453		0.09718		0.0886		0.06793		0.08281		0.08111		0.12166		0.09269		0.09632		0.09791		0.07611
Fig.7d
Relative expression of SRBSDV S2, S4 and S6 gene.
		S2(CT)	S4(CT)	S6(CT)	UBQ5(CT)	Average(S2)		Average(S4)		Average(S6)		Relative expression (S2)		Relative expression (S4)		Relative expression (S6)		Average(S2)	Average(S4)	Average(S6)	SD(S2)	SD(S4)	SD(S6)
NIP		21.72	22.95	21.53	27.49	-5.775		-4.58		-5.98		0.922278		0.978284		1.01471	-5.89333	1	1	1	0.0745	0.1735	0.07073
		21.66	22.82	21.44	27.44
		21.6	23.63	21.97	27.55	-6.305		-3.925		-5.44		1.00692		0.838377		0.923077
		20.6	23.33	21.96	27.26
		21.27	22.49	21.84	28.24	-6.705		-5.54		-6.26		1.0708		1.18334		1.06222
		21.45	22.56	21.77	27.89
OsNPR1-2#		21.2	22.77	20.86	26.28	-4.655		-3.08		-5.015		0.328356		0.329496		0.543996		0.38396	0.29814	0.52626	0.0855	0.02769	0.01735
		21.21	22.79	20.83	25.44
		21.95	24.25	22.07	27.3	-5.21		-2.83		-4.965		0.482411		0.277072		0.525465
		21.76	24.22	22.13	26.83
		20.89	22.59	20.48	25.77	-4.71		-2.885		-4.92		0.341116		0.287839		0.509328
		20.56	22.51	20.55	25.1
OsNPR1-7#		21.51	21.9	20.42	24.97	-3.43		-3.055		-4.48		0.14047		0.323836		0.375443		0.15598	0.28969	0.34744	0.0223	0.04254	0.04409
		21.56	21.92	20.55	24.96
		22.2	23.41	21.86	26.07	-3.8		-2.635		-4.14		0.181537		0.242043		0.296616
		22.19	23.31	21.85	25.92
		21.13	21.69	20.15	24.62	-3.485		-2.96		-4.46		0.145928		0.303198		0.370274
		21.17	21.66	20.2	24.65
Fig.7e
Competitive Co-IP assays.
Fig.7g
Primary root inhibition assays.
NIP (cm)								M-OX-4# (cm)				npr1-cas-3# (cm)				M-OX-6# (cm)				npr1-cas-3# (cm)
Mock		0.5 µm MeJA		1 µm SA		1 µm SA + 0.5 µm MeJA		Mock		0.5 µm MeJA		1 µm SA		1 µm SA + 0.5 µm MeJA		Mock		0.5 µm MeJA		1 µm SA		1 µm SA + 0.5 µm MeJA
5.2		3		4.6	1.8	1.9		4.8		3.6		4.5		2.5		4.4		3.4		4.5		2.4
5.6		2.6		4.5		2		4.9		3.2		5.1		2.8		5.5		2.8		4.2		2.8
4.8		2.9		5.2		1.6		5.5		3		4.8		3		5.4		3.4		4.6		2.5
4.6		2.5		4.6		1.7		5.4		4		4.6		2.5		5.8		3.5		4.7		2.4
5		2.8		5		1.6		6.2		3.1		4.7		3		5.2		3		5.1		2.6
5.5		3.2		4.7		2		5		3.5		5.3		3.1		4.8		2.8		4.8		2.2
5.5		2.8		4.8		2.5		4.8		4		4.9		3.2		4.9		3.5		4.5		2.4
5.6		2.7		4.9		2		5.5		3.9		4.5		2.6		4.6		2.7		5		2.4
4.5		2.3		4		2.1		4.6		4		5.3		2.8		5.1		3.2		4.7		2.4
4.6		2.5		5.5		2.4		4.7		4.2		4.4		2.4		4.9		3		4.2		2.9
4.8		2.3		5.6		2.4		4.6		3		4.2		2.6		5.2		2.7		4.5		3.5
4.6		2.8		5.1		2.1		5.1		3.1		4.5		2.5		5.1		4.5		4.5		3.1
5.2		3.5		5.7		2.2		4.5		3.2		4.5		2.8		4.9		4.1		4		2.2
5		3		5.2		2		4.4		3.6		4.3		3		4.7		4.3		5.2		2.5
5.2		2.9		4.8				5		3.4		4.8		2.7		5.5		3.8		4.5		2.6
Relative primary root inhibition.
NIP								M-OX-4#				npr1-cas-3# (cm)				M-OX-6#				npr1-cas-3# (cm)
Mock		0.5 µm MeJA		1 µm SA		1 µm SA + 0.5 µm MeJA		Mock		0.5 µm MeJA		1 µm SA		1 µm SA + 0.5 µm MeJA		Mock		0.5 µm MeJA		1 µm SA		1 µm SA + 0.5 µm MeJA
1.03038		0.594452		0.911493		0.356671		0.96		0.72		0.9		0.5		0.868421		0.671053		0.888158		0.473684
1.10964		0.515192		0.891678		0.376486		0.98		0.64		1.02		0.56		1.08553		0.552632		0.828947		0.552632
0.951123		0.574637		1.03038		0.396301		1.1		0.6		0.96		0.6		1.06579		0.671053		0.907895		0.493421
0.911493		0.495376		0.911493		0.317041		1.08		0.8		0.92		0.5		1.14474		0.690789		0.927632		0.473684
0.990753		0.554822		0.990753		0.336856		1.24		0.62		0.94		0.6		1.02632		0.592105		1.00658		0.513158
1.08983		0.634082		0.931308		0.317041		1		0.7		1.06		0.62		0.947368		0.552632		0.947368		0.434211
1.08983		0.554822		0.951123		0.396301		0.96		0.8		0.98		0.64		0.967105		0.690789		0.888158		0.473684
1.10964		0.535007		0.970938		0.495376		1.1		0.78		0.9		0.52		0.907895		0.532895		0.986842		0.473684
0.891678		0.455746		0.792602		0.396301		0.92		0.8		1.06		0.56		1.00658		0.631579		0.927632		0.473684
0.911493		0.495376		1.08983		0.416116		0.94		0.84		0.88		0.48		0.967105		0.592105		0.828947		0.572368
0.951123		0.455746		1.10964		0.475561		0.92		0.6		0.84		0.52		1.02632		0.532895		0.888158		0.690789
0.911493		0.554822		1.01057		0.475561		1.02		0.62		0.9		0.5		1.00658		0.888158		0.888158		0.611842
1.03038		0.693527		1.12946		0.416116		0.9		0.64		0.9		0.56		0.967105		0.809211		0.789474		0.434211
0.990753		0.594452		1.03038		0.435931		0.88		0.72		0.86		0.6		0.927632		0.848684		1.02632		0.493421
1.03038		0.574637		0.951123		0.396301		1		0.68		0.96		0.54		1.08553		0.75		0.888158		0.513158
	NIP								M-OX-4#				npr1-cas-3# (cm)				M-OX-6#				npr1-cas-3# (cm)
	Mock		0.5 µm MeJA		1 µm SA		1 µm SA + 0.5 µm MeJA		Mock		0.5 µm MeJA		1 µm SA		1 µm SA + 0.5 µm MeJA		Mock		0.5 µm MeJA		1 µm SA		1 µm SA + 0.5 µm MeJA
Mean	1		0.55218		0.98018		0.40026		1		0.704		0.93867		0.55333		1		0.66711		0.90789		0.51184
SD	0.07706		0.06437		0.09014		0.05514		0.09592		0.08322		0.06781		0.04995		0.07485		0.11489		0.06588		0.06937
Fig.7h
Relative expression of RSMV N gene.
		N(CT)	UBQ5(CT)	Average(CT)		Relative expression		Average	SD
NIP		13.95	28.08	-14.1		0.993541		1	0.04038
		13.99	28.06
		13.71	28.56	-14.805		1.04322
		13.68	28.44
		13.12	26.87	-13.67		0.963241
		13.25	26.84
OsNPR1-2#		12.78	26.07	-13.29		0.535268		0.4266	0.09518
		12.63	25.92
		12.8	25.67	-12.82		0.386445
		12.74	25.51
		12.87	25.45	-12.71		0.358075
		12.81	25.65
OsNPR1-7#		13.65	25.86	-12.265		0.263036		0.20504	0.05052
		13.56	25.88
		13.77	25.37	-11.73		0.181537
		13.71	25.57
		13.86	25.49	-11.64		0.170558
		13.85	25.5

## Sheet: Supplementary Fig. 2
Supplementary Fig. 2b
Western blotting assays.
Supplementary Fig. 2c
Western blotting assays.
Supplementary Fig. 2d
Western blotting assays.

## Sheet: Supplementary Fig. 3
Supplementary Fig. 3a
Relative expression of OsNPR1.
		OsNPR1(CT)	UBQ5(CT)	Average(CT)	Relative expression	Average	SD
DMSO	OsNPR1-GFP	13.46	26.47	-13.285	0.99389	1	0.00568
		13.29	26.85
		13.22	26.55	-13.38	1.001
		13.15	26.58
		13.24	26.71	-13.435	1.00511
		13.5	26.9
	OsNPR1-GFP+P2-FLAG	13.24	26.62	-13.3715	1.00336	0.93064	0.08511
		13.567	26.93
		13.35	26.84	-13.295	0.951538
		13.45	26.55
		13.24	26.35	-13.11	0.83702
		13.02	26.13
MG132	OsNPR1-GFP	13.41	26.72	-13.55	1.02457	1	0.02644
		13.11	26.9
		13.23	26.57	-13.27	1.0034
		13.25	26.45
		13.46	26.24	-12.855	0.972023
		13.43	26.36
	OsNPR1-GFP+P2-FLAG	13.129	26.289	-13.44	1.1607	1.00464	0.13531
		12.86	26.58
		13.02	26.34	-13.125	0.933033
		13.21	26.14
		13.57	26.46	-13.105	0.920188
		13.55	26.87
Supplementary Fig. 3b
Relative expression of OsNPR1.
		OsNPR1(CT)	UBQ5(CT)	Average(CT)	Relative expression	Average	SD
TP309		30.51	24.86	5.885	0.983565	1	0.02101
		30.51	24.39
		30.68	24.66	5.94	0.992758
		30.64	24.78
		30.77	24.66	6.125	1.02368
		31.62	25.48
OsNPR1-OX		17.9	18	-0.305	78.1586	83.1777	4.54741
		18.11	18.62
		18.86	18.66	-0.46	87.0235
		18.84	19.96
		17.47	16.24	-0.415	84.351
		18.21	20.27
P2-OX/OsNPR1-OX		18.26	18.65	-0.56	93.2695	83.1542	12.2941
		18.25	18.98
		18.34	18.94	-0.455	86.7224
		18.31	18.62
		18.4	18.47	-0.135	69.4707
		18.37	18.57
Supplementary Fig. 3c
The protein level of OsNPR1.
Supplementary Fig. 3d
Relative expression of OsNPR1.
		OsNPR1(CT)	UBQ5(CT)	Average(CT)	Relative expression	Average	SD
NIP		20.55	19.54	1.165	1.1908	1	0.18436
		20.44	19.12
		19.93	19.34	0.805	0.822828
		19.92	18.9
		20.44	19.55	0.965	0.986371
		20.5	19.46
P2-OX-17#		17.65	16.69	0.93	1.03407	0.89152	0.13529
		17.61	16.71
		17.91	16.92	1.17	0.875594
		17.76	16.41
		19.95	18.81	1.365	0.764895
		19.99	18.4
P2-OX-26#		18.91	17.33	0.83	1.10829	1.04828	0.13185
		17.35	17.27
		20.49	19.84	0.79	1.13945
		19.87	18.94
		19.79	18.37	1.135	0.897095
		19.6	18.75

[truncated: 10 more sheets: Supplementary Fig. 4, Supplementary Fig. 7, Supplementary Fig. 9, Supplementary Fig. 10, Supplementary Fig. 11, Supplementary Fig. 12, Supplementary Fig. 14, Supplementary Fig. 15, Supplementary Fig. 16, Supplementary Fig. 17]
